# Supplementary material for: Molecular Characteristics of Catalytic Nitrogen Removal from Coal Tar Pitch over γ-Alumina-Supported NiMo and CoMo Catalysts
Source: Int J Mol Sci. 2023 Jul 22;24(14):11793. doi: 10.3390/ijms241411793 (PMC10380854; doi:10.3390/ijms241411793)
Supplement: Supplementary file 1 [file ijms-24-11793-s001.zip]

Archive with 1 entries (1 files):
- ijms-2465804-supplementary.pdf
